# Supplementary material for: THSD1 Suppresses Autophagy-Mediated Focal Adhesion Turnover by Modulating the FAK-Beclin 1 Pathway
Source: Int J Mol Sci. 2024 Feb 10;25(4):2139. doi: 10.3390/ijms25042139 (PMC10889294; doi:10.3390/ijms25042139)
Supplement: Supplementary file 1 [file ijms-25-02139-s001.zip]

Archive with 1 entries (1 files):
- ijms-2786695-supplementary.pdf
